# Supplementary material for: Novel 1,3,4-Thiadiazole Derivatives: Synthesis, Antiviral Bioassay and Regulation the Photosynthetic Pathway of Tobacco against TMV Infection
Source: Int J Mol Sci. 2023 May 17;24(10):8881. doi: 10.3390/ijms24108881 (PMC10219444; doi:10.3390/ijms24108881)
Supplement: Supplementary file 1 [file ijms-24-08881-s001.zip]

Archive with 1 entries (1 files):
- ijms-2353468-supplementary.pdf
